# Supplementary material for: Melittin from Bee Venom Encapsulating Electrospun Fibers as a Potential Antimicrobial Wound Dressing Patches for Skin Infections
Source: Pharmaceutics. 2022 Mar 28;14(4):725. doi: 10.3390/pharmaceutics14040725 (PMC9030956; doi:10.3390/pharmaceutics14040725)
Supplement: Supplementary file 1 [file pharmaceutics-14-00725-s001.zip]

Archive with 1 entries (1 files):
- pharmaceutics-1658190-supplementary.pdf
